# Supplementary material for: Plasma Sphingolipid Profile in Association with Incident Metabolic Syndrome in a Chinese Population-Based Cohort Study
Source: Nutrients. 2021 Jun 30;13(7):2263. doi: 10.3390/nu13072263 (PMC8308381; doi:10.3390/nu13072263)
Supplement: Supplementary file 1 [file nutrients-13-02263-s001.zip]

Archive with 1 entries (1 files):
- nutrients-1267040-supplementary.pdf
